# Supplementary material for: Lipids mediate supramolecular outer membrane protein assembly in bacteria
Source: Sci Adv. 2022 Nov 2;8(44):eadc9566. doi: 10.1126/sciadv.adc9566 (PMC9629720; doi:10.1126/sciadv.adc9566)
Supplement: Supplementary file 2 — Movie S1 [file sciadv.adc9566_movie_s1.zip]

Archive with 1 entries (1 files):
- sciadv.adc9566_movie_s1.mov
